# Supplementary material for: Broadband NIR-II Emission with Wide Excitation Range in Cs2WCl6 Double Perovskites Utilizing Re4+ Doping
Source: Nanomaterials (Basel). 2026 Mar 26;16(7):400. doi: 10.3390/nano16070400 (PMC13074438; doi:10.3390/nano16070400)
Supplement: Supplementary file 1 [file nanomaterials-16-00400-s001.zip]

Archive with 1 entries (1 files):
- nanomaterials-4172587-supplementary.pdf
